# Supplementary material for: Phylogenetic reconstruction and species delimitation in Stipeae with special reference to Stipa (Poaceae, Pooideae) using mitochondrial genomes
Source: Cladistics. 2025 May 28;41(4):358–71. doi: 10.1111/cla.12618 (PMC12267929; doi:10.1111/cla.12618)
Supplement: Supplementary file 11 — Table S1. Specimens used in the study, source of sequences, GenBank accession numbers. [file CLA-41-358-s005.xlsx]

## Sheet: Sheet1
Table S1. Specimens used in the study, source of sequences, GenBank accession numbers.
Taxon		Country	Voucher (locality, date, herbarium voucher)	Plant collection	Plastome length [bp]	Plastome GB accession number	Mitogenome GB accession number	Source of sequence
Achnatherum sbiricum (L.) Keng ex Tzvelev	A/2/1	Mongolia	55 km NW of Choibalsana, 7 Aug 2011 (KRA)	Safronova I.N.	137818	MT850058	PQ492172-PQ492199	KAPA Hyper PLUS/HiSeq4000
Macrochloa tenacissima (L.) Kunth	M/1/1	Spain	nd	M. Węgrzyn	137508	MT850059	PV446903 - PV446931	KAPA Hyper PLUS/HiSeq4000
Nassella tenuissima (Trin.) Barkworth	N/1/1	Poland	Widryny , 53°57'59.99"N; 21°10'60.00"E, 15July 2023, (OLS)	A. Fenyk	137546	PQ585797	PQ576941	Ligation Sequencing Kit/P2Solo
Nassella trichotoma (Nees) Hack. ex Arechav.	Nt/1/1	nd	nd	nd	137568	KX792500.2	PV446961 - PV446989	GenBank
Stipa arabica Trin. & Rupr.	S/61/4	Kyrgyzstan	Toktogul, 5 July 2013, (KRA)	M. Nobis, A. Nowak	137757	MG052596.1	PV446990 - PV447018	Nextera XT/Illumina MiSeq
Stipa arabica Trin. & Rupr.	S/109/1	Iran	Prov. Kerman: Kuh-e Hezar, 20 km SW of Rayen, 4 June 1977 (KRA)	J.R. Edmondson & A.G. Miller	137746	MT850060	PV447019 - PV447047	Nextera XT/Illumina MiSeq
Stipa austroaltaica Kotukhov	S/93/1	Kazakhstan	S Altai, Azutau Mt, 4 Sept 1984 (KRA)	Y. Kotukhov	137831	MT850061	PV447048 - PV447076	KAPA Hyper PLUS/HiSeq4000
Stipa basiplumosa Munro ex Hook.	S/36/1	China	Xinjang, Ruoquiang, Mingyalakdong, on sand, 20 Aug 1988 (MOIS)	S.G. Wu et al.	137305	MT850079	PV447077 - PV447105	KAPA Hyper PLUS/HiSeq4000
Stipa borysthenica Klok. ex Prokudin	S/74/3	Poland	Gryfino, Dolna Odra, (SZUB)	A. Popiela	137825	MG052597.1	PV447106 - PV447134	Nextera XT/Illumina MiSeq
Stipa breviflora Griseb.	S/29/2	Kyrgyzstan	Tian-San Mts, S of Issyk-kul Lake, 10 Jul 2015 (KRA)	M. Nobis, A. Nowak	137474	MT850062	PV447135 - PV447163	KAPA Hyper PLUS/HiSeq4000
Stipa capillata L.	1 (0496240)	Kyrgyzstan	7 Jul 2018 (KRA)	M. Nobis, P. Gudkova	137823	MZ145043,1	PV176966-PV176994	KAPA Hyper PLUS/HiSeq4000
Stipa capillata L.	S/4/2	Russia	Tyva Resp., 9 Jul 2007 (KRA)	P. Shavrova	137830	MG052598.1	NA	KAPA Hyper PLUS/HiSeq4000
Stipa caucasica Schmalh.	S/52/20	Kyrgyzstan	Cholpon-Ata, 14 May 2011 (KRA)	M. Nobis	137810	MT850063	PV447164 - PV447192	KAPA Hyper PLUS/HiSeq4000
Stipa caucasica Schmalh.	S/53/4	Kyrgyzstan	Dzhel-Aryk, 16 Jun 2013 (KRA)	M. Nobis, A Nowak	137800	MG052601.1	PV447193 - PV447221	Nextera XT/Illumina MiSeq
Stipa caucasica Smalch. x S. magnifica Junge	S/56/1	Kyrgyzstan	Tian-Shan Mts, 9 km SW of Gulcha, 2 Jul 2015 (KRA)	M. Nobis, A Nowak	137801	MT850064	PV447222 - PV447250	KAPA Hyper PLUS/HiSeq4000
Stipa ehrenbergiana Trin & Rupr.	S/108/2	Turkey	Hakkari: 26 km from Semdinli to Yuksekova, 16 June 1966, (KRA)	Davis	137823	MT850065	PV447251 - PV447279	KAPA Hyper PLUS/HiSeq4000
Stipa eriocaulis Borb.	S/80/1	Czech Republic	Mikulov, 05 May 2012 (KRA)	M. Nobis, A. Nobis	137852	MT850066	PV447280 - PV447308	KAPA Hyper PLUS/HiSeq4000
Stipa glareosa P.A. Smirn.	S/49/9	Russia	Baical, 21 Jul 2013 (KRA)	A.L. Ebel	137602	MG052602.1	PV447280 - PV447308	Nextera XT/Illumina MiSeq
Stipa hohenackeriana Trin. & Rupr.	S/13/2	Tajikistan	Zeravshan Mts, Mogien, 27 May 2015 (KRA)	M. Nobis, A . Nowak	137753	MG052603.1	PV447338 - PV447366	Nextera XT/Illumina MiSeq
Stipa klimesii M.Nobis	S/95/1	India	Ladakh, N of Sangtha village, 31 August 2001 (KRA)	L. Klimes	137202	MT850067	PV447367 - PV447395	KAPA Hyper PLUS/HiSeq4000
Stipa lessingiana Trin. & Rupr.	S/27	Kazakhstan	Zhambyl distr., 5 km E of Targap, 18 May 2014 (KRA)	M. Nobis, P. Gudkova	137828	MH918070.1	PV447396 - PV447424	TruSeq Nano/Illumina HiSeq2500
Stipa lessingiana Trin. & Rupr.	S/50	Kazakhstan	Zhambyl distr., 10 km S of Kurty, 18 May 2014 (KRA)	M. Nobis, P. Gudkova	137824	MH918071.1	PV447425 - PV447453	TruSeq Nano/Illumina HiSeq2500
Stipa lessingiana Trin. & Rupr.	S/53	Kazakhstan	Korday distr., 10 km E of Kenen, 18 May 2014 (KRA)	M. Nobis, P. Gudkova	137827	MH918072.1	PV447454 - PV447482	TruSeq Nano/Illumina HiSeq2500
Stipa macroglossa subsp. kazachstanica (Kotukhov) M. Nobis	1261/4	Kazakhstan	25 km SEE of Kokpek, SE, 04.06.2019 (KRA)	M. Nobis	137763	MT850070	PV447483 - PV447511	MinION Oxford Nanopore
Stipa ovczinnikovii Roshev.	S/17/7	Tajikistan	Zeravshan Mts, Vashan River valley, 1 Jun 2015 (KRA)	M. Nobis	137874	MG052609.1	PV447512 - PV447540	Nextera XT/Illumina MiSeq
Stipa penicillata Hand.-Mazz.	S/111/1	China	Yushu Xian: SE of the Baitang He basin, 18 August 1996; (KRA)	B. Bartholomew, M. Watson, M. Gilbert	137215	MT850071	PV447541 - PV447569	KAPA Hyper PLUS/HiSeq4000
Stipa pennata L. subsp. pennata	S/42/17	Poland	Górzyca, "Pamięcin" Reserve (KRA)	E. Klichowska	137814	MT850072	PV447570 - PV447598	Nextera XT/Illumina MiSeq and PacBio
Stipa pennata L. subsp. pennata	S/42/16	Poland	Skarpy Ślesińskie near Slesin, May 2015, (KRA)	E. Klichowska	137818	MG052610.1	PV447599 - PV447627	Nextera XT/Illumina MiSeq
Stipa pennata subsp. ceynowae Klichowska & M. Nobis	S/72/1	Poland	Folusz settl., May 2015, (KRA)	E. Klichowska	137825	MG052611.1	PV447628 - PV447656	Nextera XT/Illumina MiSeq
Stipa przewalskyi Roshev.	S/18/1	China	Qinghai, 1 Aug 2010 (KRA)	B. Paszko	137753	MT850073	PV447657 - PV447685	KAPA Hyper PLUS/HiSeq4000
Stipa pulcherrima K. Koch	S/71/5	Russia	Stawropolsij Kraj, 31.05.2006 (KRA)	NA	137832	MT850074	PV447686 - PV447714	KAPA Hyper PLUS/HiSeq4000
Stipa purpurea Griseb.	S/35/2	China	Gansu, China; 37°41′N, 108°32′E (KRA)	NA	137370	NC_029390.1	PV447715 - PV447743	GenBank
Stipa richteriana Kar. & Kir. subsp. richteriana	S/70/1	Kazakhstan	Balkhash, 22 May 2014, (KRA)	M. Nobis	137831	MG052612.1	PV447917 - PV447945	Nextera XT/Illumina MiSeq
Stipa richteriana Kar. & Kir. subsp. richteriana	S/13	Kazakhstan	Zhambyl distr., 10 km E of Targap, 18 May 2014 (KRA)	M. Nobis, P. Gudkova	137824	MH918074.1	PV447802 - PV447829	TruSeq Nano/Illumina HiSeq2500
Stipa richteriana Kar. & Kir. subsp. richteriana	S/17	Kazakhstan	Moiynkum distr., between Kashkanteniz and Saryshaghan, 22 May 2014 (KRA)	M. Nobis, P. Gudkova	137827	MH918075.1	PV447830 - PV447858	TruSeq Nano/Illumina HiSeq2500
Stipa richteriana Kar. & Kir. subsp. richteriana	S/2	Kazakhstan	Moiynkum distr., between Kashkanteniz and Mynaral, 22 May 2014 (KRA)	M. Nobis, P. Gudkova	137827	MH918073.1	PV447773 - PV447801	TruSeq Nano/Illumina HiSeq2500
Stipa richteriana Kar. & Kir. subsp. richteriana	S/22	Kazakhstan	Moiynkum distr., between Kashkanteniz and Mynaral, 22 May 2014 (KRA)	M. Nobis, P. Gudkova	137828	MH918076.1	PV447859 - PV447887	TruSeq Nano/Illumina HiSeq2500
Stipa richteriana Kar. & Kir. subsp. richteriana	S/43/1	Kazakhstan	Kerbulak distr., 2 km NE of Karlygash, 22 May 2014 (KRA)	M. Nobis, P. Gudkova	137824	MH918077.1	PV447888 - PV447916	TruSeq Nano/Illumina HiSeq2500
Stipa richteriana Kar. & Kir. subsp. jagnobica	S/9/4	Tajikistan	0.5 km E of Serimadarun Lake, 2320 m, 30 May 2015 (KRA)	M. Nobis	137827	MG052604.1	PV447744 - PV447772	Nextera XT/Illumina MiSeq
Stipa tianschanica Roshev.	S/26/1	Tajikistan	Pamir,10 km NW of Murgab, 3600 m, 4 Jul 2008 (KRA)	M. Nobis	137620	OP681444	NA	Nextera XT/Illumina MiSeq
Stipa tianschanica Roshev. subsp. gobica (Roshev.) D.F. Cui	S/78/2	Mongolia	Iche Bogdo, 27 Jul 1974 (KRA)	A. Pacyna	137847	MG052613.1	PV447946 - PV447974	Nextera XT/Illumina MiSeq
Stipa tremula (Rupr.) M.Nobis	S/5/1	Kyrgyzstan	Naryn prov., Ken-Suu Mt., 15 Aug 1986 (FRU)	Abdarova	137356	MT850075	PV448004 - PV448032	KAPA Hyper PLUS/HiSeq4000
Stipa ×heptapotamica Golosk.	S/30	Kazakhstan	Kerbulak distr., 2 km NE of Karlygash, 22 May 2014 (KRA)	M. Nobis, P. Gudkova	137828	MH918066.1	PV448033 - PV448061	TruSeq Nano/Illumina HiSeq2500
Stipa ×heptapotamica Golosk.	S/34	Kazakhstan	Kerbulak distr., 2 km NE of Karlygash, 22 May 2014 (KRA)	M. Nobis, P. Gudkova	137828	MH918067.1	PV448062 - PV448090	TruSeq Nano/Illumina HiSeq2500
Stipa ×heptapotamica Golosk.	S/36	Kazakhstan	Kerbulak distr., 2 km NE of Karlygash, 22 May 2014 (KRA)	M. Nobis, P. Gudkova	137828	MH918068.1	PV448091 - PV448119	TruSeq Nano/Illumina HiSeq2500
Stipa ×heptapotamica Golosk.	S/38	Kazakhstan	Kerbulak distr., 2 km NE of Karlygash, 22 May 2014 (KRA)	M. Nobis, P. Gudkova	137828	MH918069.1	PV448120 - PV448148	TruSeq Nano/Illumina HiSeq2500
Stipa ×tzveleviana Kotukhov	S/92/1	Kazakhstan	Manrak Mts, Uzun-Bulak, 11 July 1992 (KRA)	Yu. Kutokhov	137835	MT850077	PV448149 - PV448177	KAPA Hyper PLUS/HiSeq4000
Stipa zalesskii Wlenskii	S/83/1	Kyrgyzstan	12 km NW of Sassumyr, 7 Jul 2015 (KRA)	M. Nobis, A. Nowak	137836	MG052616.1	PV448178 - PV448206	Nextera XT/Illumina MiSeq
Stipa zeravshanica M. Nobis	S/16/1	Tajikistan	Zeravshan Mts, 4-5 km W of Marzich settl., 22 Jun 2009 (KRA)	M. Nobis	NA	NA	PV447975 - PV448003	TruSeq Nano/Illumina HiSeq2500
Stipellula capensis (Thunb.) Röser & Hamasha	Stl/1/1	Spain	Uzrta de la Kuzva, May 2009 (KRA)	R. Piwowarczyk	137721	MT850078	PV448207 - PV448234	KAPA Hyper PLUS/HiSeq4000
Trikeraia pappiformis (Keng) P. C. Kuo & S. L. Lu	T/1/1	China	Quighai, S of Gulang Dicun, by the river, 2196 m, 26 Jul 2010 (KRA)	B. Paszko	NA	NA	PV446874 - PV446902	TruSeq Nano/Illumina HiSeq2500
