# Supplementary material for: Phylogenetic reconstruction and species delimitation in Stipeae with special reference to Stipa (Poaceae, Pooideae) using mitochondrial genomes
Source: Cladistics. 2025 May 28;41(4):358–71. doi: 10.1111/cla.12618 (PMC12267929; doi:10.1111/cla.12618)
Supplement: Supplementary file 12 — Table S2. Annotation of Nassella tenuissima mitogenome. [file CLA-41-358-s009.xlsx]

## Sheet: Sheet1
Table S2. Annotation of Nassella tenuissima mitogenome.
Region name	Start	End	Strand	name
gene	1	74	+	trnD 1
tRNA	1	74	+	trnD 1
gene	271	342	-	trnN
tRNA	271	342	-	trnN
gene	712	783	-	trnN
tRNA	712	783	-	trnN
gene	4420	4492	-	trnK
tRNA	4420	4492	-	trnK
gene	8385	8552	-	rps19
gene	8732	8807	+	trnH-GTG
tRNA	8732	8807	+	trnH-GTG
CDS	8854	9351	-	orf165b
gene	8854	9351	-	orf165b
CDS	8960	9373	+	orf137-a
gene	8960	9373	+	orf137-a
CDS	10199	10360	+	orf109-b
gene	10199	10360	+	orf109-b
CDS	10566	11999	-	rbcL
gene	10566	11999	-	rbcL
gene	14846	14918	-	trnM
tRNA	14846	14918	-	trnM
CDS	17663	18130	-	atp8
gene	17663	18130	-	atp8
gene	19331	22795	-	rrn26
rRNA	19331	22795	-	rrn26
gene	32210	32298	+	trnS
tRNA	32210	32298	+	trnS
CDS	32807	32864	+	nad1
gene	32807	32864	+	nad1
CDS	33018	33263	+	orf110-c
gene	33018	33263	+	orf110-c
CDS	33903	34631	+	atp6
gene	33903	34631	+	atp6
CDS	38723	39499	-	mttB
gene	38723	39499	-	mttB
CDS	56199	56576	-	rps12
gene	56199	56576	-	rps12
CDS	56794	57117	-	nad4L
gene	56794	57117	-	nad4L
CDS	58021	58302	-	rps19
gene	58021	58302	-	rps19
CDS	60573	61583	-	rpl2
gene	60573	61583	-	rpl2
gene	66163	66250	+	trnS
tRNA	66163	66250	+	trnS
gene	66621	66690	+	trnL-CAA
tRNA	66621	66690	+	trnL-CAA
CDS	66766	67122	+	nad3
gene	66766	67122	+	nad3
CDS	67167	67544	+	rps12
gene	67167	67544	+	rps12
CDS	73806	74570	+	nad9
gene	73806	74570	+	nad9
gene	75314	75396	+	trn-Y
tRNA	75314	75396	+	trn-Y
CDS	76040	76200	+	nad2
gene	76040	80779	+	nad2
CDS	76458	77120	+	orf99-c
CDS	77811	78332	-	orf164
gene	77811	78332	-	orf164
CDS	78018	78092	+	orf101-a
CDS	78611	79183	+	nad2
CDS	79401	79922	-	orf173b
gene	79401	79922	-	orf173b
CDS	80252	80479	+	orf99-b1
CDS	80592	80779	+	nad2
gene	82745	82818	+	trnM
tRNA	82745	82818	+	trnM
CDS	83050	84579	+	atp1
gene	83050	84579	+	atp1
CDS	89149	89391	+	atp9
gene	89149	89391	+	atp9
CDS	96502	97110	+	atp4
gene	96502	97110	+	atp4
gene	104870	104943	+	trnD 1
tRNA	104870	104943	+	trnD 1
CDS	118028	118126	-	orf104-b
gene	118028	118126	-	orf104-b
gene	118856	120837	+	rrn18
rRNA	118856	120837	+	rrn18
CDS	120253	120798	+	orf111-b
gene	120951	121070	+	rrn5
rRNA	120951	121070	+	rrn5
CDS	122242	122592	+	rps13
gene	122242	122592	+	rps13
CDS	123523	123597	+	nad1
gene	123523	125076	+	nad1
CDS	124870	125076	+	nad1
CDS	133495	133889	+	nad5
gene	133495	134972	+	nad5
CDS	134823	134972	+	nad5
CDS	135841	136191	+	orf107-a
gene	135841	136191	+	orf107-a
CDS	137083	138276	-	cob
gene	137083	138276	-	cob
CDS	139230	139418	-	rps14
gene	139230	139418	-	rps14
CDS	139526	140095	-	rpl5
gene	139526	140095	-	rpl5
CDS	150508	152082	-	cox1
gene	150508	152082	-	cox1
gene	172419	172494	-	trnF
tRNA	172419	172494	-	trnF
gene	174074	174160	-	trnS-GGA
tRNA	174074	174160	-	trnS-GGA
gene	203420	203491	-	trnE
tRNA	203420	203491	-	trnE
CDS	210335	210985	-	ccmB
gene	210335	210985	-	ccmB
gene	214359	214432	-	trnW
tRNA	214359	214432	-	trnW
gene	214575	214648	-	trnP
tRNA	214575	214648	-	trnP
gene	217374	217446	-	trnK
tRNA	217374	217446	-	trnK
CDS	225251	225466	+	orf102-a
gene	225251	225466	+	orf102-a
CDS	225407	226085	-	ccmFC
gene	225407	227846	-	ccmFC
CDS	227092	227846	-	ccmFC
CDS	239402	240019	-	nad6
gene	239402	240019	-	nad6
CDS	242633	243309	+	orf-f2
gene	242633	243309	+	orf-f2
CDS	245589	245983	-	cox2
gene	245589	247645	-	cox2
CDS	247258	247645	-	cox2
CDS	256109	256130	-	nad5
gene	256109	256130	-	nad5
CDS	256493	256751	-	nad1
gene	256493	256751	-	nad1
CDS	257272	259308	-	matR
gene	257272	259308	-	matR
CDS	260588	261037	-	orf114-b
gene	260588	261037	-	orf114-b
CDS	262848	263372	-	rps1
gene	262848	263372	-	rps1
CDS	263557	265380	-	ccmFn
gene	263557	265380	-	ccmFn
CDS	264062	264526	+	orf154
gene	264062	264526	+	orf154
CDS	264527	265009	+	orf160
gene	264527	265009	+	orf160
CDS	273683	274635	-	rps4
gene	273683	274635	-	rps4
CDS	281277	281789	+	orf146-a
gene	281277	281789	+	orf146-a
gene	281375	281446	-	trnQ
tRNA	281375	281446	+	trnQ
tRNA	281375	281446	-	trnQ
CDS	285428	285658	+	nad5
gene	285428	287736	+	nad5
CDS	285751	285936	-	orf105-c
gene	285751	285936	-	orf105-c
CDS	286521	287736	+	nad5
CDS	292037	292438	-	orf-f1
gene	292037	292438	-	orf-f1
CDS	295814	296281	-	atp8
gene	295814	296281	-	atp8
gene	297482	300946	-	rrn26
rRNA	297482	300946	-	rrn26
gene	304816	304887	-	trnQ
gene	304816	304887	+	trnQ
tRNA	304816	304887	-	trnQ
tRNA	304816	304887	+	trnQ
CDS	317009	317455	-	rps7
gene	317009	317455	-	rps7
CDS	317752	318117	-	orf121-a
gene	317752	318117	-	orf121-a
CDS	318143	318292	-	hypothetical protein
CDS	325864	326580	-	orf181
gene	325864	326580	-	orf181
gene	328113	328185	+	trnM
tRNA	328113	328185	+	trnM
CDS	329365	329883	+	rps11
gene	329365	329883	+	rps11
CDS	337086	337174	-	nad4
gene	337086	345851	-	nad4
CDS	339980	340402	-	nad4
CDS	343848	344362	-	nad4
CDS	345391	345851	-	nad4
gene	356311	356397	-	trnS-UGA
tRNA	356311	356397	-	trnS-UGA
CDS	357637	357779	+	nad7
gene	357637	363642	+	nad7
CDS	358592	358660	+	nad7
CDS	359974	360440	+	nad7
CDS	361442	361685	+	nad7
CDS	363381	363642	+	nad7
CDS	364823	365248	-	orf138
gene	364823	365248	-	orf138
CDS	367013	367378	-	orf113-b
gene	367013	367378	-	orf113-b
gene	370028	370098	-	trnC
tRNA	370028	370098	-	trnC
CDS	373513	373586	+	rps3
gene	373513	376977	+	rps3
CDS	374588	374920	-	orf109-a
gene	374588	374920	-	orf109-a
CDS	375375	376977	+	rps3
CDS	376826	377383	+	rpl16
gene	376826	377383	+	rpl16
CDS	377945	378787	+	cox3
gene	377945	378787	+	cox3
CDS	389320	389592	+	orf105-b
gene	389320	389592	+	orf105-b
CDS	390814	391536	+	ccmC
gene	390814	391536	+	ccmC
gene	391573	391657	+	trnL
tRNA	391573	391657	+	trnL
CDS	402675	402773	-	orf104-b
gene	402675	402773	-	orf104-b
gene	403503	405484	+	rrn18
rRNA	403503	405484	+	rrn18
CDS	404900	405445	+	orf111-b
gene	405598	405717	+	rrn5
rRNA	405598	405717	+	rrn5
gene	406793	406867	+	trnP
tRNA	406793	406867	+	trnP
CDS	409328	409627	+	orf99-a1
gene	409328	409627	+	orf99-a1
gene	423594	423667	-	trnI
tRNA	423594	423667	-	trnI
