# Supplementary material for: Phylogenetic reconstruction and species delimitation in Stipeae with special reference to Stipa (Poaceae, Pooideae) using mitochondrial genomes
Source: Cladistics. 2025 May 28;41(4):358–71. doi: 10.1111/cla.12618 (PMC12267929; doi:10.1111/cla.12618)
Supplement: Supplementary file 13 — Table S3. Characteristics of potentially plastome‐derived mitochondrial sequences. [file CLA-41-358-s014.xlsx]

## Sheet: Sup_Mat_4
Table S3. Characteristics of potentially plastome-derived mitochondrial sequences.
No. MTPT	Identity [%]		E-value	Blast score	Plastome coordinates		Mitogenome coordinates		Plastid genes	Mitochondrial genes
		Length [bp]			Start	End	Start	End
1	93.295	4310	0	6325	52471	56771	10473	14755	atpE (414), atpB (1497), rbcL (1431)	rbcL (1434)
2	96.799	2187	0	3626	19336	21512	351112	353278	rpoB (3231)/(1323)
3	90.122	1559	0	1978	112211	113750	63188	64713	ndhI (543), ndhA (2109)/(822)
4	92.546	1194	0	1692	73421	74605	98955	100136	petB (699)/(290)
5	99.549	887	0	1616	96371	97257	317733	318619	rrn23S (2888)/(210)	orf121-a (366)
6	99.549	887	0	1616	122013	122899	317733	318619	rrn23S (2888)/(209)	orf121-a (366)
7	83.557	967	0	839	44144	45082	31118	32041	ycf3 (1980)/(466)
8	95.732	328	2.77e-149	529	35200	35527	121663	121990	atpA (1524)/(327)
9	95.732	328	2.77e-149	529	35200	35527	196092	196419	atpA (1524)/(327)
10	95.732	328	2.77e-149	529	35200	35527	406310	406637	atpA (1524)/(327)
11	96	300	4.7e-137	488	61094	61393	52188	52487	petA (963)/(299)
12	78.547	578	3.87e-93	342	17913	18477	368822	369371	petN (99)
13	82.895	380	5.05e-87	322	78251	78620	228227	228594	rpl14 (372)/(360)
14	73.566	889	5.12e-77	289	124918	125781	119166	120024	rrn16S (1492)/(863)	rrn18S (1982)/(858)
15	73.566	889	5.12e-77	289	93489	94352	119166	120024	rrn16S (1492)/(863)	rrn18S (1982)/(858)
16	73.566	889	5.12e-77	289	124918	125781	403813	404671	rrn16S (1492)/(863)	rrn18S (1982)/(858)
17	73.566	889	5.12e-77	289	93489	94352	403813	404671	rrn16S (1492)/(863)	rrn18S (1982)/(858)
18	96.639	119	8.88e-50	198	133460	133578	202869	202987
19	96.639	119	8.88e-50	198	85692	85810	202869	202987
20	97.368	114	1.15e-48	195	97144	97257	41837	41950	rrn23S (2888)/(113)
21	97.368	114	1.15e-48	195	122013	122126	41837	41950	rrn23S (2888)/(113)
22	92	125	4.16e-43	176	57113	57237	10349	10473		orf109-b (162)/(11)
23	96.296	108	4.16e-43	176	86198	86305	388278	388384
24	96.296	108	4.16e-43	176	132965	133072	388278	388384
25	82.317	164	4.22e-33	143	93489	93652	40737	40900	rrn16S (1492)/(163)
26	82.317	164	4.22e-33	143	125618	125781	40737	40900	rrn16S (1492)/(163)
27	86.842	114	1.18e-28	128	26565	26678	53954	54067	rpoC2 (4542)/(113)
28	86.364	110	7.11e-26	119	111982	112091	62842	62950	ndhG (531)/(58)
29	92.593	81	9.2e-25	115	105335	105414	378858	378937	ndhF (2220)/(79)
30	95.312	64	2.57e-20	100	41853	41915	384122	384185	psaA (2253)/(62)
