# Supplementary material for: Phylogenetic reconstruction and species delimitation in Stipeae with special reference to Stipa (Poaceae, Pooideae) using mitochondrial genomes
Source: Cladistics. 2025 May 28;41(4):358–71. doi: 10.1111/cla.12618 (PMC12267929; doi:10.1111/cla.12618)
Supplement: Supplementary file 14 — Table S4. Comparison of plastid genome and mitogenome fragments in terms of their effectiveness in species identification. [file CLA-41-358-s008.xlsx]

## Sheet: Arkusz1
Table S4. Characteristics of mito-barcodes and a super-barcode.
Species	c1	c2	c3	c4	c5	c6	c7	c8	c9	c10	c11	c12	c13	c14	c15	c16	c17	c18	c19	c20	c21	c22	c23	c24	c25	c26	c27	c28	c29	sum of MDCs c2-c29	MDCs plastomes
Achnatherum sibiricum	10	2	0	17	20	3	2	196	2	14	3	0	2	0	0	0	2	nd	1	32	3	19	2	0	1	25	2	169	32	559	504
Macrochloa tenacissima	30	4	3	6	0	6	8	333	5	8	5	2	0	1	1	12	23	10	1	33	3	294	8	4	7	27	1	31	7	873	2106
Nasella tenuissima	1	0	1	0	6	2	0	0	7	0	8	0	0	0	0	0	0	1	8	14	0	0	0	8	0	0	2	0	0	58	61
Nasella trichotoma	0	0	0	0	0	0	0	0	0	0	0	0	0	0	0	0	0	0	0	3	0	1	0	0	0	1	0	0	0	5	81
Stipa arabica	0	0	0	0	0	0	0	0	0	0	0	0	0	0	0	0	0	0	0	0	0	0	0	0	0	0	0	0	0	0	0
Stipa austroaltaica	0	0	0	0	0	0	2	0	0	0	0	0	0	0	0	1	0	7	0	0	0	0	0	0	0	0	0	0	0	10	1
Stipa basiplumosa	2	0	0	0	0	0	0	0	7	0	0	0	0	0	1	0	0	0	0	0	0	0	0	0	0	2	0	0	0	12	49
Stipa borysthenica	0	0	0	0	0	0	0	0	0	0	0	0	0	0	0	0	0	0	0	0	0	0	0	0	0	0	0	0	0	0	0
Stipa breviflora	1	0	0	0	0	1	0	1	0	0	0	0	0	0	0	0	0	366	0	17	0	0	0	0	0	0	0	0	0	386	177
Stipa capillata	0	0	0	0	0	0	0	1	1	1	0	0	0	0	0	0	0	2	0	0	0	0	0	0	0	0	0	1	0	6	0
Stipa caucasica	0	0	0	0	0	0	0	0	0	0	0	0	0	0	0	0	0	0	0	0	0	0	0	0	0	0	0	0	0	0	0
Stipa ehrenbergiana	1	0	0	0	0	1	0	0	0	0	0	0	0	0	0	0	2	1	0	0	0	0	1	0	0	0	0	0	0	6	14
Stipa eriocaulis	0	0	0	0	0	0	0	0	0	0	0	0	0	0	0	0	0	0	0	0	0	0	0	0	0	0	0	1	0	1	31
Stipa glareosa	1	0	0	3	0	1	0	0	0	0	1	25	0	0	0	0	0	0	0	3	0	0	0	1	1	2	0	0	1	39	157
Stipa ×heptapotamica	0	0	0	0	0	0	0	0	0	0	0	0	0	0	0	0	0	0	0	0	0	0	0	0	0	0	0	0	0	0	0
Stipa hohenackeriana	0	0	0	0	0	0	2	1	0	0	1	0	0	0	0	0	1	0	0	0	0	0	0	0	0	0	0	0	0	5	6
Stipa klimesii	5	0	0	0	0	1	0	0	0	0	0	0	0	1	0	0	0	1	0	1	0	0	0	0	1	4	1	0	0	15	35
Stipa lessingiana	0	0	0	0	0	0	0	0	0	0	0	0	0	0	0	0	0	0	0	0	0	0	0	0	0	0	0	0	0	0	0
Stipa macroglossa subsp. kazachstanica	0	0	0	0	0	0	0	0	0	0	0	0	0	0	0	0	0	1	0	0	0	0	0	0	5	0	0	0	0	6	23
Stipa ovczinnikovii	5	1	2	0	2	1	2	2	1	0	0	0	0	0	1	2	3	0	0	2	0	1	0	0	2	4	2	21	0	54	71
Stipa penicillata	0	0	0	0	0	0	0	0	0	1	0	0	0	0	0	1	1	0	0	0	0	0	0	0	0	0	0	0	0	3	67
Stipa pennata	0	0	0	0	0	0	0	0	0	0	0	1	0	0	0	0	0	0	0	0	0	0	0	0	0	0	0	0	0	1	0
Stipa przewalskyi	6	0	0	0	1	0	3	4	0	5	0	0	0	0	0	3	0	3	8	0	0	0	0	1	1	2	0	0	6	43	34
Stipa pulcherrima	0	0	0	0	0	0	0	0	0	0	0	0	0	0	0	0	0	0	0	0	0	0	0	0	0	0	0	0	0	0	2
Stipa purpurea	35	4	0	2	2	3	3	4	2	18	9	0	0	0	0	8	9	7	7	40	3	2	23	3	2	9	9	16	4	224	25
Stipa richteriana	0	0	0	0	0	0	0	0	0	0	0	0	0	0	0	0	0	0	0	0	0	0	0	0	0	0	0	0	0	0	1
Stipa tianschanica	0	2	1	1	3	1	2	9	1	4	0	0	0	1	0	0	2	2	0	5	0	1	1	0	1	4	1	2	1	45	0
Stipa tremula	0	0	0	0	0	0	0	0	0	0	0	0	1	0	0	0	1	0	0	0	0	0	0	0	1	1	0	1	0	5	44
Stipa ×tzveleviana	0	0	0	0	0	1	5	0	0	0	1	0	0	0	0	20	0	5	1	24	0	0	0	0	8	1	0	13	0	79	2
Stipa zalesskii	0	0	0	0	0	0	0	0	0	0	0	0	0	0	0	0	0	0	0	0	0	0	0	0	0	0	0	0	0	0	0
Stipa zeravshanica	0	0	0	0	1	0	11	2	0	1	4	0	0	1	0	0	1	0	0	7	0	0	0	0	1	2	0	1	1	33	nd
Stipellula capensis	29	23	2	3	3	10	8	6	2	6	4	4	0	3	0	2	9	nd	4	9	1	19	25	3	1	14	9	6	0	205	771
Trickeraia pappiformis	20	1	2	4	13	13	0	9	11	1	2	2	nd	1	0	1	2	1	5	8	0	4	1	1	5	2	2	2	0	113	nd
Sum of MDCS	146	37	11	36	51	44	48	568	39	59	38	34	3	8	3	50	56	407	35	198	10	341	61	21	37	100	29	264	52	2786	4262
S. pennata vs S. pennata subsp. ceynowae	0	0	0	0	0	1	0	0	0	0	0	7	0	0	0	0	0	0	0	0	0	0	0	0	0	0	0	0	0	8	32
S. richteriana vs S. richteriana subsp. jagnobica	0	1	0	0	1	3	0	0	1	2	0	0	1	0	0	0	1	4	1	3	0	0	0	0	0	14	0	3	0	35	5
S. tianschanica vs S. tianschanica subsp. gobica	1	4	3	21	10	2	33	12	4	18	22	0	0	2	1	0	8	9	0	20	0	1	3	0	3	8	1	6	2	194	372
A. sibiricum vs S. capensis	44	28	2	20	23	15	11	1309	5	27	14	8	5	7	1	7	18	nd	6	72	5	38	30	4	20	43	12	178	29	1981	1474
N. tenuissima vs N. trichotoma	1	0	1	0	0	3	0	0	7	0	14	0	0	0	0	0	0	1	8	19	0	1	0	8	1	1	2	0	0	67	254
M. tenacissima vs T. pappiformis	147	22	5	27	0	21	25	1449	17	11	22	4	nd	3	2	0	31	279	11	53	5	302	26	7	29	31	3	36	14	2582	nd
Alignment length [bp]	26147	8784	2203	4837	6454	8079	10705	10995	11016	14087	11969	1768	1599	1711	1380	5748	13336	12099	2885	24726	2525	9588	13644	5904	10021	17833	6311	13598	6702	266654	117.987
Variable sites	133	37	14	46	48	51	69	181	39	72	46	39	8	49	78	51	78	231	28	163	15	34	57	44	46	111	23	97	28	1916	3766
Identical sites [%]	99.8	99.0	99.3	98.4	98.7	98.9	98.9	85.0	99.4	99.2	99.0	94.6	99.2	97.1	99.6	98.1	99.2	93.8	98.2	98.5	99.4	96.2	99.1	98.9	99.3	99.1	99.5	97.6	98.8	92.7	92.9
Parsimony informative sites	30	25	4	25	17	23	31	35	18	27	19	33	4	42	36	9	36	47	12	59	5	13	34	30	13	25	5	20	12	689	1770
Pairwise Identity [%]	99.9	99.9	99.96	99.7	99.9	99.9	99.9	98.9	99.9	99.9	99.9	99.3	99.9	99.6	99.96	99.9	99.9	98.8	99.9	99.8	99.95	99.8	99.9	99.9	99.9	99.9	99.97	99.8	99.9	99.4	99.2
GC content [%]	44.5	46.7	44.9	46.2	47.0	45.9	46.7	42.8	44.6	46.8	43.2	41.7	47.3	50.6	44.5	42.7	44.1	44.3	46.9	44.4	49.4	44.8	45.3	44.5	44.3	47.4	51.5	45.2	42.9	45.2	37.8
*nd - no data
