# Supplementary material for: Phylogenetic reconstruction and species delimitation in Stipeae with special reference to Stipa (Poaceae, Pooideae) using mitochondrial genomes
Source: Cladistics. 2025 May 28;41(4):358–71. doi: 10.1111/cla.12618 (PMC12267929; doi:10.1111/cla.12618)
Supplement: Supplementary file 15 — Table S5. Codon usage in Nassella tenuissima mitogenome and plastome. [file CLA-41-358-s011.xlsx]

## Sheet: RSCU kolorki
Table S5. Codon usage in Nassella tenuissima mitogenome and plastome
No.	AA	codon	eff	freq	RSCU	Genome
1	Lys	aaa	682	0.0364238	1.44952	cp
2	Asn	aac	194	0.010361	0.523617	cp
3	Lys	aag	259	0.0138325	0.550478	cp
4	Asn	aat	547	0.0292138	1.47638	cp
5	Thr	aca	284	0.0151677	1.12364	cp
6	Thr	acc	187	0.00998718	0.739862	cp
7	Thr	acg	121	0.00646229	0.478734	cp
8	Thr	act	419	0.0223777	1.65776	cp
9	Arg	aga	327	0.0174642	1.71654	cp
10	Ser	agc	96	0.00512711	0.432757	cp
11	Arg	agg	128	0.00683615	0.671916	cp
12	Ser	agt	279	0.0149007	1.2577	cp
13	Ile	ata	464	0.024781	0.915789	cp
14	Ile	atc	307	0.0163961	0.605921	cp
15	Met	atg	430	0.0229652	1	cp
16	Ile	att	749	0.0400021	1.47829	cp
17	Gln	caa	490	0.0261696	1.51703	cp
18	His	cac	115	0.00614185	0.546318	cp
19	Gln	cag	156	0.00833155	0.482972	cp
20	His	cat	306	0.0163427	1.45368	cp
21	Pro	cca	217	0.0115894	1.06634	cp
22	Pro	ccc	188	0.0100406	0.923833	cp
23	Pro	ccg	97	0.00518052	0.476658	cp
24	Pro	cct	312	0.0166631	1.53317	cp
25	Arg	cga	242	0.0129246	1.27034	cp
26	Arg	cgc	103	0.00550096	0.540682	cp
27	Arg	cgg	78	0.00416578	0.409449	cp
28	Arg	cgt	265	0.014153	1.39108	cp
29	Leu	cta	286	0.0152745	0.855007	cp
30	Leu	ctc	136	0.0072634	0.406577	cp
31	Leu	ctg	107	0.00571459	0.31988	cp
32	Leu	ctt	426	0.0227515	1.27354	cp
33	Glu	gaa	733	0.0391476	1.47041	cp
34	Asp	gac	155	0.00827815	0.449927	cp
35	Glu	gag	264	0.0140996	0.529589	cp
36	Asp	gat	534	0.0285195	1.55007	cp
37	Ala	gca	340	0.0181585	1.14478	cp
38	Ala	gcc	165	0.00881222	0.555556	cp
39	Ala	gcg	149	0.0079577	0.501684	cp
40	Ala	gct	534	0.0285195	1.79798	cp
41	Gly	gga	529	0.0282525	1.52559	cp
42	Gly	ggc	153	0.00817133	0.44124	cp
43	Gly	ggg	265	0.014153	0.764239	cp
44	Gly	ggt	440	0.0234993	1.26893	cp
45	Val	gta	412	0.0220038	1.48068	cp
46	Val	gtc	136	0.0072634	0.488769	cp
47	Val	gtg	147	0.00785089	0.528302	cp
48	Val	gtt	418	0.0223243	1.50225	cp
49	Stp	taa	41	0.0021897	1.55696	cp
50	Tyr	tac	148	0.00790429	0.43787	cp
51	Stp	tag	20	0.00106815	0.759494	cp
52	Tyr	tat	528	0.0281991	1.56213	cp
53	Ser	tca	214	0.0114292	0.964688	cp
54	Ser	tcc	246	0.0131382	1.10894	cp
55	Ser	tcg	122	0.0065157	0.549962	cp
56	Ser	tct	374	0.0199744	1.68595	cp
57	Stp	tga	18	0.000961333	0.683544	cp
58	Cys	tgc	46	0.00245674	0.46	cp
59	Trp	tgg	334	0.0178381	1	cp
60	Cys	tgt	154	0.00822474	1.54	cp
61	Leu	tta	680	0.036317	2.03288	cp
62	Phe	ttc	371	0.0198141	0.702652	cp
63	Leu	ttg	372	0.0198676	1.11211	cp
64	Phe	ttt	685	0.0365841	1.29735	cp
65	Lys	aaa	330	0.0263873	1.13793	mt
66	Asn	aac	160	0.0127939	0.742459	mt
67	Lys	aag	250	0.0199904	0.862069	mt
68	Asn	aat	271	0.0216696	1.25754	mt
69	Thr	aca	153	0.0122341	1.04259	mt
70	Thr	acc	147	0.0117544	1.0017	mt
71	Thr	acg	123	0.00983528	0.83816	mt
72	Thr	act	164	0.0131137	1.11755	mt
73	Arg	aga	228	0.0182312	1.44	mt
74	Ser	agc	144	0.0115145	0.693419	mt
75	Arg	agg	155	0.0123941	0.978947	mt
76	Ser	agt	155	0.0123941	0.746388	mt
77	Ile	ata	175	0.0139933	0.761974	mt
78	Ile	atc	222	0.0177515	0.966618	mt
79	Met	atg	208	0.016632	1	mt
80	Ile	att	292	0.0233488	1.27141	mt
81	Gln	caa	260	0.02079	1.27451	mt
82	His	cac	119	0.00951543	0.74375	mt
83	Gln	cag	148	0.0118343	0.72549	mt
84	His	cat	201	0.0160723	1.25625	mt
85	Pro	cca	198	0.0158324	1.1716	mt
86	Pro	ccc	149	0.0119143	0.881657	mt
87	Pro	ccg	143	0.0114345	0.846154	mt
88	Pro	cct	186	0.0148729	1.10059	mt
89	Arg	cga	200	0.0159923	1.26316	mt
90	Arg	cgc	113	0.00903566	0.713684	mt
91	Arg	cgg	135	0.0107948	0.852632	mt
92	Arg	cgt	119	0.00951543	0.751579	mt
93	Leu	cta	150	0.0119942	0.719424	mt
94	Leu	ctc	202	0.0161522	0.968825	mt
95	Leu	ctg	135	0.0107948	0.647482	mt
96	Leu	ctt	305	0.0243883	1.46283	mt
97	Glu	gaa	302	0.0241484	1.23517	mt
98	Asp	gac	117	0.00935551	0.586466	mt
99	Glu	gag	187	0.0149528	0.764826	mt
100	Asp	gat	282	0.0225492	1.41353	mt
101	Ala	gca	158	0.0126339	1.1049	mt
102	Ala	gcc	135	0.0107948	0.944056	mt
103	Ala	gcg	95	0.00759635	0.664336	mt
104	Ala	gct	184	0.0147129	1.28671	mt
105	Gly	gga	244	0.0195106	1.27749	mt
106	Gly	ggc	131	0.010475	0.685864	mt
107	Gly	ggg	190	0.0151927	0.994764	mt
108	Gly	ggt	199	0.0159124	1.04188	mt
109	Val	gta	150	0.0119942	0.909091	mt
110	Val	gtc	150	0.0119942	0.909091	mt
111	Val	gtg	159	0.0127139	0.963636	mt
112	Val	gtt	201	0.0160723	1.21818	mt
113	Stp	taa	143	0.0114345	0.877301	mt
114	Tyr	tac	161	0.0128738	0.775904	mt
115	Stp	tag	168	0.0134336	1.03067	mt
116	Tyr	tat	254	0.0203103	1.2241	mt
117	Ser	tca	255	0.0203902	1.22793	mt
118	Ser	tcc	224	0.0179114	1.07865	mt
119	Ser	tcg	184	0.0147129	0.886035	mt
120	Ser	tct	284	0.0227091	1.36758	mt
121	Stp	tga	178	0.0142332	1.09202	mt
122	Cys	tgc	171	0.0136734	1	mt
123	Trp	tgg	224	0.0179114	1	mt
124	Cys	tgt	171	0.0136734	1	mt
125	Leu	tta	222	0.0177515	1.06475	mt
126	Phe	ttc	349	0.0279066	0.866005	mt
127	Leu	ttg	237	0.0189509	1.13669	mt
128	Phe	ttt	457	0.0365425	1.134	mt
